# Supplementary material for: Temporal trends in serum concentrations of polychlorinated dioxins, furans, and PCBs among adult women living in Chapaevsk, Russia: a longitudinal study from 2000 to 2009
Source: Environ Health. 2011 Jun 22;10:62. doi: 10.1186/1476-069X-10-62 (PMC3142486; doi:10.1186/1476-069X-10-62)
Supplement: Additional file 1 — Table s1. The supplementary data table shows the distributions of all measured serum concentrations of polychlorinated dibenzo-p-dioxin, polychlorinated dibenzofuran, and polychlorinated biphenyl congeners, in 2000 and 2009, among the 8 study participants. [file 1476-069X-10-62-S1.XLS]

## Sheet: Final Table
	Supplementary Data Table 1: Distributions of all measured serum concentrations of dioxin, furan, and PCB congeners and summary measures, in 2000 and 2009, among the 8 female study participants.
		1		2		3		4		5		6		7		8		Mean percent change
		2000	2009	2000	2009	2000	2009	2000	2009	2000	2009	2000	2009	2000	2009	2000	2009
	PCDDs (pg/g lipid)
	TCDD	3.52139	0.91924	8.28	2.36	5.3	3.64	3.6	1.77	4.61	3.13	5.94	5.39	2.68	2.52437	6.12	2.81	-0.411003
	1,2,3,7,8-PeCDD	2.54558	1.01116	2.96985	1.41421	2.75772	5.77	2.80721	1.29	2.96985	1.93	2.05061	2.33345	4.37	1.69706	7.56604	1.76777	-0.270621
	1,2,3,4,7,8-HxCDD	3.18198	2.05061	5.82	1.91	5.16	2.33	3.09	2.58	2.71	4.05	4.29	2.26	3.06	1.44	2.89914	2.11	-0.315152
	1,2,3,6,7,8-HxCDD	4.38	1.90919	19.09	6.9	15.12	9.2	14.26	5.99	12.57	6.93	11.24	6.41	15.91	6.67	10.57	3.43	-0.538601
	1,2,3,7,8,9-HxCDD	3.04056	1.90919	5.64	1.77	4.15	2.83	2.71	1.34	3.06	2.73	3.49	1.79	3.79	1.76	4.89	1.64	-0.459633
	1,2,3,4,6,7,8-HpCDD	27.66	11.74	29.86	11.61	27.85	12.21	13	14.59	30.24	15.28	24.34	11.54	26.44	12.47	42.55	10.95	-0.489704
	OCDD	502.6	74.02	128.91	173.52	161.93	181.63	117.45	74.93	149.08	98.23	111.67	76.01	161.27	110.37	341.69	99.53	-0.303975
	PCDFs (pg/g lipid)
	2,3,7,8-TCDF	2.5173	2.05	3.43	1.88	2.73	3.39	6.08	1.82	2.93	2.56	1.59	3.16	3.45	1.36472	4.6669	2.7	-0.157647
	1,2,3,7,8-PeCDF	2.2627	1.37	1.06	0.70711	2.91	0.98995	16	1.69706	1.1384	1.06066	1	1.06066	0.3818	1.0748	4.8083	1.09602	-0.155723
	2,3,4,7,8-PeCDF	6.83	5.21	13.08	9.19	13.35	11.72	153.04	116.46	12.02	6.69	9.89	7.68	0.396	6.33	10.182	6.43	1.63172
	1,2,3,4,7,8-HxCDF	1.167	1.38	13.26	5.84	14.42	9.19	200.82	104.7	8.5	2.51	5.01	4.35	6.96	4.6	7.2	1.237	-0.402763
	1,2,3,6,7,8-HxCDF	1.1314	2.62	7.53	2.79	8.79	3.43	64.14	44.26	6.01	2.31	3.93	2.84	6.36	3.02	6.57	1.2728	-0.30724
	1,2,3,7,8,9-HxCDF	2.89914	1.55563	1.41421	0.49497	1.41421	0.6364	1.56	3.67696	1.27	1.27279	0.77782	0.56569	1.90919	0.84853	4.73762	1.55563	-0.225514
	2,3,4,6,7,8-HxCDF	1.27279	1.41421	1.38	1.24	1.27279	0.77782	5.42	3.25269	1.87	1.13137	1.51	1.8	2.6	0.70711	4.24264	1.3435	-0.299175
	1,2,3,4,6,7,8-HpCDF	10.43	6.46	11.01	5.35	9.12	4.71	12.04	6.59	12.08	6.38	6.04	6.52	10.67	7.05	13.04	6.56	-0.382438
	1,2,3,4,7,8,9-HpCDF	3.11127	1.41421	1.69706	0.98995	1.69706	1.13137	1.77	1.3435	1.62635	1.62635	1.41421	1.06066	1.59	1.62635	9.05097	2.6163	-0.309312
	OCDF	7.1418	6.07	5.3	4.26	6.24	4.16	3.98	2.54558	9.3	6.14	4.12	4.13	7.97	5.77	22.05	5.44	-0.30084
	C-PCBs (pg/g lipid)
	3,3´,4,4´-TCB (77)	249.316	208.8	61.518	16.263	18.385	44.171	25.456	17.678	31.113	78.313	24.042	49.497	29.698	14.142	25.745	138.326	0.827976
	3,4,4´,5-TCB (81)	51.5711	26.11	61.5183	24.7487	18.3848	20.6894	25.4558	17.6777	31.1127	52.8941	24.0416	13.24	29.6985	83.4386	32.5269	34.1246	0.104728
	3,3´,4,4´,5-PeCB (126)	45.49	76.16	145.38	86.88	87.43	119.9	42.29	38.02	82.89	74.01	103.64	54.48	92.42	49.61	78.05	40.91	-0.122286
	3,3´,4,4´,5,5´-HxCB(169)	22.08	18.72	40.92	25.14	24.8	30.49	41.11	32.44	34.85	31.63	37.56	29.51	51.65	29.33	38.45	18.85	-0.220985
	M-PCBs (ng/g lipid)
	2,3,3´,4,4´-PeCB (105)	2.91723	7.26246	12.6348	5.79499	11.2482	10.4738	5.2285	5.15157	12.9629	5.61758	13.1038	5.27302	11.1511	4.429	7.73934	2.68982	-0.194364
	2,3´,4,4´,5-PeCB (118)	14.5936	26.7568	46.9943	26.1032	39.2193	43.4828	22.5018	19.6564	50.1068	32.0839	47.8075	19.7	43.8718	23.4505	29.1708	12.1284	-0.203268
	2,3,3´4,4´,5-HxCB (156)	4.21895	3.33953	8.65429	4.80662	5.70611	5.77969	8.87994	6.67137	12.8861	8.46247	7.9732	4.31631	11.2604	7.50664	6.39929	2.59982	-0.327236
	2,3,3´,4,4´,5´-HxCB (157)	1.52793	1.46833	3.30933	1.44546	2.04538	1.63287	3.39336	2.25637	4.09953	2.3463	3.55406	1.86181	3.89295	2.11345	2.37486	0.86836	-0.39178
	2,3´,4,4´,5,5´-HxCB (167)	1.32577	1.6982	2.90985	1.56397	2.13228	2.31875	2.21964	1.75639	3.61207	2.38054	3.5285	1.66426	3.67065	1.50741	2.51455	1.01854	-0.294553
	2,3,3´,4,4´,5,5´-HpCB (189)	0.138238	0.26714	0.389097	0.419569	0.261369	0.362417	0.536594	0.245197	0.665409	0.317388	0.535878	0.256448	0.5105	0.311783	0.4227	0.287085	-0.112526
	Non-dioxin-like PCBs (ng/g lipid)
	2,2',5-TCD (18)	0.240416	1.26134	0.155563	0.79867	0.183848	0.68879	0.919239	0.02204	0.142386	0.68972	0.033741	0.23903	0.155563	0.56071	0.33234	1.01978	3.09402
	2,4,4'-TCB (28)	1.67831	5.22425	9.16287	3.42128	1.20808	4.03617	0.32527	2.11926	47.6377	11.3038	2.8036	1.45068	4.56126	5.20849	0.75461	2.4107	1.30423
	2,2',3,5'-TCB (44)	3.38786	0.268879	0.77782	0.247487	0.74246	0.268701	0.12728	0.71871	3.45248	0.53033	0.37477	0.371231	4.05484	0.417193	1.8926	0.572756	-0.00552266
	2,2',4,5'-TCB (49)	1.16116	2.27166	0.46669	0.21718	0.3677	0.15485	0.12728	0.52243	0.08389	0.68915	1.01645	0.24749	1.5114	0.27789	0.07667	0.73408	2.14553
	2,2',5,5'-TCB (52)	1.35109	5.88824	0.91924	0.9092	0.18385	1.66076	0.50912	1.6106	0.15093	1.26529	2.61656	0.74246	2.53461	1.89957	0.67175	3.84075	3.08475
	2,3',4,4'-TCB (66)	2.04828	4.3869	4.30094	1.39122	2.69868	3.35546	0.38891	2.41821	11.9328	3.64805	3.44952	0.36856	6.68464	1.94206	0.81166	0.65071	0.428912
	2,4,4',5-TCB (74)	9.03779	9.57242	17.771	8.16438	15.4444	17.6114	8.05075	8.5045	27.6207	22.42	16.469	7.37607	18.208	10.2239	10.661	3.25631	-0.269777
	2,2',3,4,5'-PeCB (87)	0.47226	2.1576	1.15862	0.55197	0.4587	2.32771	0.25456	0.98213	2.43834	1.34558	3.26167	2.03787	1.66216	0.87338	1.0288	2.98146	1.32224
	2,2',4,4',5-PeCB (99)	10.1854	10.9238	23.8917	12.0476	24.2631	24.8877	13.4976	11.219	26.6745	17.8341	33.6218	18.8334	19.7723	11.5402	15.4439	9.75544	-0.265281
	2,2',4,5,5'-PeCB (101)	0.36848	3.70218	1.34793	0.422	1.58858	2.45002	0.38891	1.4574	1.30361	0.44306	6.19133	2.16867	2.63781	1.08769	1.16673	5.34453	1.66665
	2,3,3',4',6-PeCB (110)	2.41448	4.24407	1.20375	0.24536	0.91924	3.18947	0.50912	1.57455	9.4886	0.7493	5.43177	3.0406	5.10389	1.20606	9.11073	8.16207	0.28686
	2,2',3,3',4,4'-HxCB (128)	0.72675	1.02234	1.1588	0.77038	1.45791	1.7121	0.42283	0.46017	1.20117	0.4998	3.06075	1.94649	0.7277	0.38916	1.32711	0.99785	-0.165885
	2,2',3,4,4',5' / 2,3,3',4,4',6-HxCB (138-158)	21.6944	25.4631	47.0583	26.9044	32.9	35.2793	33.8037	25.6129	50.5742	26.5731	57.6091	33.3373	43.9628	18.8598	34.6425	17.5114	-0.298245
	2,2',3,4',5,5'-HxCB (146)	1.88481	2.20857	4.54946	2.61778	3.54108	4.28245	3.56393	2.76157	4.7825	3.18508	4.86743	3.31161	4.19395	2.93086	4.63815	2.33594	-0.214972
	2,2',3,4',5',6-HxCB (149)	0.6921	0.9501	0.51169	0.33684	0.21821	1.68469	0.18645	0.37688	2.20627	0.74552	2.94011	2.04689	1.13001	0.53971	3.56002	3.22331	0.773756
	2,2',3,5,5',6-HxCB (151)	0.34505	0.32264	0.42099	0.28843	0.53563	1.04788	0.05743	0.22043	0.57998	0.19608	0.74466	0.66695	0.4513	0.32965	1.08214	0.96046	0.283311
	2,2',4,4',5,5'-HxCB (153)	29.477	33.5892	66.7286	33.9407	43.5508	46.3141	43.7813	35.1243	66.4978	44.3958	71.6665	41.204	63.6075	32.0874	52.7296	23.581	-0.286488
	2,2',3,3',4,4',5-HpCB (170)	4.09456	5.37383	9.61787	4.57238	6.44198	5.5685	14.1671	5.49426	15.4933	7.17879	11.0671	21.4037	14.3231	3.90087	10.6388	4.18291	-0.237135
	2,2',3,3',4,5,5'-HpCB (172)	0.4294	0.456365	0.82865	0.521249	0.53747	0.251023	0.41944	0.435093	0.7052	0.22859	1.15431	0.74391	0.79632	0.33338	0.75871	0.494946	-0.345524
	2,2',3,3',4,5',6'-HpCB (177)	1.17416	3.87245	2.90587	2.34152	2.53067	7.69615	2.83003	1.03926	4.77917	1.29589	3.54338	7.45065	2.4147	1.6836	4.88613	4.09401	0.427649
	2,2',3,3',5,5',6-HpCB (178)	0.60069	2.73195	2.18625	2.96364	1.60097	3.5336	2.05312	1.19478	1.54588	2.07952	1.66291	2.09633	1.68291	2.62969	1.51492	1.43297	0.725878
	2,2',3,4,4',5,5'-HpCB (180)	10.0216	17.326	24.7499	11.8389	14.3517	16.1827	19.107	14.4228	21.3213	14.6806	36.7744	22.4119	22.0397	12.0056	21.5086	11.1316	-0.193765
	2,2',3,4,4',5',6-HpCB (183)	1.85008	8.69578	5.59765	5.98408	4.29131	8.32164	3.00445	2.09818	3.41898	4.36605	6.27757	5.20945	3.11875	4.14396	3.16609	3.07153	0.601563
	2,2',3,4',5,5',6-HpCB (187)	3.61051	16.4711	12.3003	15.5819	9.20307	24.1042	2.45228	5.90709	8.08039	8.85898	12.1277	13.3725	8.29997	15.0416	8.45243	9.34254	0.996662
	2,2',3,3',4,4',5,5'-OCB (194)	1.44334	1.69667	3.03072	2.01006	1.87823	4.13459	5.75777	2.71351	3.37145	1.19487	4.71939	8.777	6.87845	2.53741	11.211	3.02033	-0.0795214
	2,2',3,3',4,4',5,6-OCB (195)	0.64565	0.05657	1.04711	0.40334	0.61371	0.27224	1.36777	0.63468	1.33749	0.13223	1.68749	5.84756	3.24999	0.12728	5.18856	0.68672	-0.360493
	2,2',3,3',4,4',5,6' / 2,2',3,4,4',5,5',6-OCB (196-203)	1.51309	1.35515	2.66488	1.74037	2.07783	0.17961	2.71452	2.17789	2.17631	1.29506	5.49803	10.2124	6.56015	0.8928	6.0377	1.23627	-0.346145
	2,2',3,3',4,5,5',6'-OCB (199)	1.32306	2.20738	3.73045	1.84338	2.2544	2.08291	3.4039	4.34029	2.81587	1.91768	5.73116	14.8836	7.63439	1.29819	9.59659	1.20111	-0.00815708
	2,2',3,3',4,4',5,5',6-NCB (206)	0.29777	0.31229	0.60927	0.49133	0.49735	0.21567	0.7601	0.55127	0.65139	0.49072	4.20092	1.03731	1.2619	0.53264	1.80977	0.37477	-0.419559
	DecaCB (209)	0.46303	0.42505	1.44088	1.35302	0.86343	2.31453	2.50434	0.87828	0.8225	0.91185	0.84235	0.56159	2.03698	0.57083	6.78962	1.62883	-0.102027
	Summary measures
	Total PCDDs (pg/g lipid)	546.93	93.559	200.57	199.484	222.268	217.61	156.917	102.49	205.24	132.28	163.021	105.733	217.52	136.931	416.285	122.238	-0.373239
	Total PCDFs (pg/g lipid)	38.763	29.544	59.161	32.742	61.944	40.136	464.85	286.346	56.745	31.681	35.282	33.167	42.287	32.391	86.549	30.252	-0.350822
	Total C-PCBs (pg/g lipid)	368.457	329.79	309.337	153.032	149	215.251	134.312	105.815	179.965	236.847	189.283	146.727	203.467	176.521	174.772	232.211	-0.011288
	Total M-PCBs (ng/g lipid)	24.7217	40.7925	74.8917	40.1338	60.6127	64.0503	42.7599	35.7373	84.3329	51.2082	76.5029	33.0719	74.3573	39.3188	48.6216	19.5921	-0.24379
	Total PCBs (ng/g lipid)	139.354	215.23	327.185	185.054	238.017	289.859	210.215	173.33	407.62	232.353	387.949	266.469	335.614	175.39	280.111	148.829	-0.192097
	Total PCDD TEQs (pg/g lipid)	7.5546	2.6569	14.6421	5.0004	10.8278	11.0226	8.5784	4.2194	9.761	6.6133	10.1695	8.9077	9.6388	5.3662	16.05	5.4351	-0.418517
	Total PCDF TEQs (pg/g lipid)	3.1532	2.5866	6.7859	4.0674	7.065	5.3478	74.3333	50.84	5.838	3.0991	4.3546	3.6844	2.3832	3.0738	6.1682	2.8662	-0.251002
	Total C-PCB TEQs (pg/g lipid)	5.2518	8.2063	15.7902	9.4513	9.4944	12.9153	5.4725	4.7823	9.3469	8.3736	11.5004	6.3422	10.8034	5.8673	8.9708	4.6806	-0.136561
	Total M-PCB TEQs (pg/g lipid)	0.74165	1.22377	2.24675	1.20401	1.81838	1.92151	1.2828	1.07212	2.52999	1.53624	2.29509	0.99216	2.23072	1.17956	1.45865	0.58776	-0.243791
	Total TEQs (pg/g lipid)	16.7012	14.6736	39.465	19.723	29.2056	31.2072	89.667	60.9137	27.4759	19.6223	28.3196	19.9265	25.056	15.4869	32.6476	13.5697	-0.302781
	Congeners are identified according to the International Union for Pure and Applied Chemistry (IUPAC) nomenclature.
	Samples below the limit of detection (LOD) were assigned a value = LOD/√2.
	TEQs are calculated as specified by the World Health Organization, 2005 (Van den berg et al, 2006).
	PCDDs = polychlorinated dibenzo-p-dioxins; PCDFs = polychlorinated dibenzofurans; C-PCBs = co-planar polychlorinated biphenyls; M-PCBs = mono-ortho polychlorinated biphenyls; TEQs = toxic equivalents.
	All percent changes are calculated using the 2000 values as the denominator.
